# Supplementary material for: Genetic Characterization of Mutations Related to Conidiophore Stalk Length Development in Aspergillus niger Laboratory Strain N402
Source: Front Genet. 2021 Apr 20;12:666684. doi: 10.3389/fgene.2021.666684 (PMC8093798; doi:10.3389/fgene.2021.666684)
Supplement: Supplementary Table 3 — SNPs identified in coding regions in N401 and N402 compared to N400. [file Table_3.XLSX]

## Sheet: NRRL3v1-in_gene.SNPs
Supplemental Table 3. SNPs identified in coding regions in N401 and N402 compared to N400
Functional annotation	Transcript	Position in transcript	Chromosome	Position in chromosome	Reference base: NRRL3v1	Variant bases: N400	Variant bases: N401	Variant bases: N402	Reference aa: NRRL3v1	Variant aas: N400	Variant aas: N401	Variant aas: N402	SNPs	ORFs
Rad4-like DNA repair protein	NRRL3_00222.t1	1478	chr_1_1	617283	A	=	=	G	K	=	=	E	1	1
fungal-specific transcription factor	NRRL3_00299.t1*	1095	chr_1_1	841819	A	=	=	T	L	=	=	=		*SNP calls are due to a 62 nucleotide deletion in this regionand therefore SNP calls are not reliable and not counted as SNPs
	NRRL3_00299.t1	1103	chr_1_1	841827	T	=	=	G	T	=	=	P
	NRRL3_00299.t1	1125	chr_1_1	841849	T	=	=	G	P	=	=	=
	NRRL3_00299.t1	1132	chr_1_1	841856	C	=	=	A	R	=	=	I
	NRRL3_00299.t1	1143	chr_1_1	841867	G	=	=	A	I	=	=	=
telomeric single stranded DNA binding Pot1/Cdc13 domain-containing protein	NRRL3_00458.t1	2034	chr_1_1	1295264	G	=	=	A	A	=	=	=	2	2
	NRRL3_00458.t1	2036	chr_1_1	1295266	C	=	=	T	A	=	=	T	3
methionine synthase domain-containing protein	NRRL3_00811.t1	876	chr_1_2	682448	G	=	=	A	E	=	=	K	4	3
cell division control 6-like protein	NRRL3_01499.t1	848	chr_2_1	886808	G	=	=	T	A	=	=	S	5	4
molybdenum cofactor biosynthesis MoaB/Mog domain-containing protein	NRRL3_01834.t1	881	chr_2_2	694581	T	=	=	C	L	=	=	P	6	5
GNAT-type acetyltransferase	NRRL3_01915.t1	802	chr_2_2	933709	T	=	=	G	T	=	=	P	7	6
hypothetical protein	NRRL3_02175.t1	1176	chr_2_2	1739459	T	=	=	C	Y	=	=	C	8	7
ISWI chromatin-remodeling complex ATPase Isw2	NRRL3_02387.t1	2612	chr_2_2	2342349	T	=	=	A	N	=	=	I	9	8
trehalase TreB	NRRL3_02396.t1	1594	chr_2_2	2364126	G	=	=	A	P	=	=	S	10	9
cystathionine gamma-synthase	NRRL3_02455.t1	961	chr_2_2	2527101	A	=	=	C	Y	=	=	S	11	10
uncharacterized protein	NRRL3_03491.t1	632	chr_3_1	1736907	G	=	=	C	L	=	=	=	12	11
fructose-2,6-bisphosphatase	NRRL3_04390.t1	899	chr_4_1	444916	CC	=	=	TT	T	=	=	I	13	12
mitochondrial carrier domain-containing protein	NRRL3_05044.t1	544	chr_4_1	2431692	T	=	=	A	Y	=	=	F	14	13
Rad21/Rec8 domain-containing protein	NRRL3_05094.t1	633	chr_4_2	131381	G	A	=	=	G	=	=	=
zinc finger domain-containing protein, C2H2-type	NRRL3_06646.t1	2604	chr_5_2	165402	GG	=	=	AA	FQ	=	=	F*	15	14
protein phosphatase PP2A regulatory subunit	NRRL3_06775.t1	15	chr_5_2	569503	C	=	=	T	P	=	=	S	16	15
E3 ubiquitin-protein ligase MARCH-like protein	NRRL3_06976.t1	1167	chr_5_2	1215723	G	=	=	T	L	=	=	=	17	16
uncharacterized protein	NRRL3_07006.t1	1468	chr_5_2	1312002	T	=	=	C	L	=	=	S	18	17
hypothetical protein	NRRL3_07175.t1	1591	chr_5_2	1814347	A	=	=	G	G	=	=	=	19	18
	NRRL3_07175.t1	1609	chr_5_2	1814365	G	=	=	A	G	=	=	=	20
polyketide synthase	NRRL3_08411.t1	4520	chr_6_1	3143552	C	T	=	=	R	H	=	=
small GTPase superfamily protein	NRRL3_09203.t1	1102	chr_7_1	1214778	T	=	=	A	I	=	=	N	21	19
myb-like domain-containing protein	NRRL3_09377.t1	1600	chr_7_2	495996	C	=	=	T	R	=	=	W	22	20
alcohol dehydrogenase domain-containing protein	NRRL3_09630.t1	55	chr_7_2	1214096	A	=	=	C	H	=	=	P	23	21
	NRRL3_09630.t1	70	chr_7_2	1214111	A	=	=	C	H	=	=	P	24
	NRRL3_09630.t1	76	chr_7_2	1214117	T	=	=	C	V	=	=	A	25
	NRRL3_09630.t1	81	chr_7_2	1214122	A	=	=	C	T	=	=	P	26
	NRRL3_09630.t1	90	chr_7_2	1214131	G	=	=	C	A	=	=	P	27
short-chain dehydrogenase/reductase family protein	NRRL3_09788.t1	89	chr_7_2	1668382	C	=	=	T	V	=	=	=	28	22
alcohol dehydrogenase domain-containing protein	NRRL3_11504.t1	569	chr_8_2	2415291	C	=	=	T	E	=	=	K	29	23
WD repeat-containing protein	NRRL3_00051.t1	1610	chr_1_1	146512	C	=	A	A	L	=	I	I	1	1
alcohol dehydrogenase domain-containing protein	NRRL3_00080.t1	1175	chr_1_1	227275	C	=	A	A	V	=	F	F	2	2
hypothetical protein	NRRL3_00208.t1	65	chr_1_1	575372	G	=	A	A	L	=	F	F	3	3
vesicular trafficking protein SNAP-25	NRRL3_00394.1	548	chr_1_1	1094178	T	=	A	A	L	=	Q	Q	4	4
voltage-gated chloride channel-like protein	NRRL3_00942.t1	313	chr_1_2	1033048	T	=	A	A	K	=	M	M	5	5
hypothetical protein	NRRL3_02126.t1	3567	chr_2_2	1606908	T	=	A	A	D	=	V	V	6	6
required for respiratory growth protein 9, mitochondrial	NRRL3_05890.t1	740	chr_4_2	2600429	G	=	A	A	L	=	F	F	7	7
six-bladed beta-propeller, TolB-like domain-containing protein	NRRL3_08921.t1	840	chr_7_1	350629	T	=	A	A	N	=	Y	Y	8	8
polyketide synthase	NRRL3_08980.t1	2925	chr_7_1	526730	AG	=	A	A	P	=	frameshift	frameshift	9	9
kinesin	NRRL3_03857.t1*	3607	chr_3_2	946261	A	=	ATTTGTTTTT	=	I	=	KAEKKQI	=		*SNP calls are due to a 9251 nucleotide deletion in this region
fungal-specific transcription factor	NRRL3_00299.t1	1085	chr_1_1	841809	A	=	C	C	L	=	V	V		*SNP calls are due to a 62 nucleotide deletion in this region
histone deacetylase superfamily protein	NRRL3_00629.t1	34	chr_1_2	169960	T	=	C	C	F	=	S	S	10	10
DnaJ domain-containing protein	NRRL3_00872.t1	223	chr_1_2	839073	A	=	C	C	Y	=	S	S	11	11
major facilitator superfamily protein	NRRL3_01710.t1	238	chr_2_2	367976	T	=	C	C	F	=	L	L	12	12
major facilitator superfamily protein	NRRL3_02342.t1	324	chr_2_2	2197346	T	=	C	C	L	=	=	=	13	13
hypothetical protein	NRRL3_03753.t1	381	chr_3_2	631140	G	C	C	C	A	P	P	P
fungal-specific transcription factor	NRRL3_04135.t1	964	chr_3_2	1735596	T	=	C	C	L	=	P	P	14	14
FAD-binding domain-containing protein	NRRL3_06171.t1	1307	chr_4_2	3477261	G	=	C	C	D	=	H	H	15	15
major facilitator superfamily protein	NRRL3_06734.t1	1247	chr_5_2	436714	A	=	C	C	K	=	Q	Q	16	16
polyketide synthase	NRRL3_08980.t1	2923	chr_7_1	526728	T	=	C	C	D	=	G	G	17	17
oxysterol-binding protein-like protein	NRRL3_09198.t1	3457	chr_7_1	1193509	T	=	C	C	E	=	G	G	18	18
polyketide synthase AzaA	NRRL3_00147.t1	3233	chr_1_1	403821	T	=	G	G	I	=	S	S	19	19
pre-mRNA-splicing factor	NRRL3_00571.t1	42	chr_1_1	1607268	A	=	G	G	K	=	E	E	20	20
	NRRL3_00571.t1	44	chr_1_1	1607270	A	=	G	G	K	=	=	=	21
FGGY carbohydrate kinase family protein	NRRL3_00588.t1	638	chr_1_2	55472	A	=	G	G	K	=	R	R	22	21
nuclear transport factor 2 domain-containing protein	NRRL3_00711.t1	1483	chr_1_2	397152	A	=	G	G	N	=	D	D	23	22
serine/threonine phosphatase, required for cell wall integrity, biofilm formation, adhesion, and virulence	NRRL3_02598.t1	886	chr_2_2	2925401	A	=	G	G	F	=	L	L	24	23
SET domain-containing protein	NRRL3_04126.t1	880	chr_3_2	1707676	A	=	G	G	F	=	=	=	25	24
malate dehydrogenase, mitochondrial	NRRL3_04395.t1	957	chr_4_1	462298	A	=	G	G	A	=	=	=	26	25
nuclear pore complex protein	NRRL3_07794.t1	3963	chr_6_1	1166943	A	=	G	G	L	=	S	S	27	26
vacuolar fusion protein Mon1	NRRL3_09753.t1	452	chr_7_2	1550962	T	=	G	G	D	=	E	E	28	27
hybrid polyketide synthase/non-ribosomal peptide synthetase CaaA	NRRL3_11031.t1	6093	chr_8_2	987294	A	=	G	G	L	=	=	=	29	28
fungal-specific transcription factor	NRRL3_00299.t1	1089	chr_1_1	841813	CA	=	GG	=	M	=	T	=		*SNP calls are due to a 62 nucleotide deletion in this region
FAD-dependent oxidoreductase domain-containing protein	NRRL3_00692.t1	258	chr_1_2	351619	A	=	T	T	A	=	=	=	30	29
patatin-like phospholipase domain-containing protein	NRRL3_01970.t1	278	chr_2_2	1110792	C	=	T	T	V	=	=	=	31	30
uncharacterized protein	NRRL3_03435.t1	312	chr_3_1	1592088	A	=	T	T	D	=	E	E	32	31
major facilitator superfamily protein	NRRL3_03982.t1	707	chr_3_2	1299333	C	=	T	T	I	=	=	=	33	32
actin polarization protein RmsA	NRRL3_05908.t1	2556	chr_4_2	2648243	C	=	T	T	F	=	=	=	34	33
sialidase-like protein	NRRL3_11821.t1	91	chr_8_2	3317885	C	=	T	T	P	=	L	L	35	34
Note: * means stop codon
