# Supplementary material for: Genetic Characterization of Mutations Related to Conidiophore Stalk Length Development in Aspergillus niger Laboratory Strain N402
Source: Front Genet. 2021 Apr 20;12:666684. doi: 10.3389/fgene.2021.666684 (PMC8093798; doi:10.3389/fgene.2021.666684)
Supplement: Supplementary Table 4 — Indels detected between N400, N401, and N402. [file Table_4.XLSX]

## Sheet: NRRL3v1
Supplemental Table 4. Indels detected between N400, N401 and N402
Functional Annotation	Gene	Chromosome	Position	NRRL3v1	N400	N401	N402
fungal-specific transcription factor	NRRL3_00299	chr_1_1	841810	ATTCATTGCAAGCGATGTTGCCTGTACGTCCATGCTTTGTGGTTGTCTGCCAGGGTAGATACA	=	SVTYPE=DEL;SVLEN=-62;END=841872;A	SVTYPE=DEL;SVLEN=-62;END=841872;A	1
carbohydrate esterase family 2 protein	NRRL3_00768	chr_1_2	549306	G	=	SVTYPE=INS;SVLEN=13;END=549306;IMPRECISE;GGGGNNNNNNNNNN	=	2
G protein-coupled receptor gamma subunit	NRRL3_01992	chr_2_2	1182774	A	=	SVTYPE=INS;SVLEN=40;END=1182774;IMPRECISE;ANNNNNNNNNNCCCCCCCCCCCCCCCCCCCCCCCCCGTCCA	=	3
hypothetical protein	NRRL3_02999	chr_3_1	326726	CGTACGCT	=	SVTYPE=INS;SVLEN=12;END=326733;IMPRECISE;CNNNNNNNNNNCCCCCCCCC	=	4
ABC transporter type 1, transmembrane domain-containing protein	NRRL3_03416	chr_3_1	1522195	C	=	SVTYPE=INS;SVLEN=38;END=1522195;IMPRECISE;CCCCCCCCCCANNNNNNNNNNCCCCCCCCCCCCCCCCCC	=	5
kinesin, hypothetical protein, Hypothetical protein	NRRL3_03857, NRRL3_03858, NRRL3_03859	chr_3_2	946264	TCAGCCTTGCTAACTTTGGTGATCGAACCATCCGGCTGTTGTATAGAGACGAGTTGCTTCTCTAGGGGGGTATCTGGAGGGTAATATTCTTCTGCTGGTATAGCACCAGCAGCGCTGCCTGCTCCAGGACCTGCGGCACCACCACCAAGTTTCGACCGGAGTTGGGCCAACTCCTCCTTTAACTCTCTAATCATTCGTGCGTTGGGGTCTTCGTTCACAACGGCATGATTCTTAATTCGCTTCGCCGAGTCTGCATAACGGAGAGTACTGAGAGTCTCCTCAAAGTTGATGTCGGCGGGCGAAATAGCAGCAATCATCGCTGTCATGGAGTTACCTCCCAACGAGTCCTTTAGCAACCATGTCAAAATGGAATCACGATATGGAACCATTGATGCGTTC…	=	SVTYPE=DEL;SVLEN=-9251;END=955515;TGTTTTTTTTCCTACTCGCTGCTTGCTTGGGCTGGCTTCAGATTAACCCGTCTGCTCTTGTCCAACCCAATCACTGCCCGCCTTTCCCTTCCT	SVTYPE=DEL;SVLEN=-9227;END=955607;IMPRECISE;TGTTTTTTTTCCTACTCGCTGCTTGCTTGGGCTGGCTTCAGATTAACCCGTCTGCTCTTGTCCAACCCAATCACTGCCCGCCTTTCCCTTCCTCCCCCCCCCCCCATNNNNNNNNNN	6
amino acid transporter, transmembrane domain-containing protein	NRRL3_04613	chr_4_1	1144917	T	=	SVTYPE=INS;SVLEN=731;END=1144917;IMPRECISE;TAAGGCTAGGGAATACATACAAGGGTGATTGCCATGGCTAGAATGAACGTGTTGGACAAGGTTAGAAATATTTTTCTGCTTGATGCGAACCACTGGCCCTTGTTCAAGGTAAACCAGAAGATAGCAGGGAACCCATCTATAAAGCATGGTTAAGATTACTCCGCAAGATATTAGTGGTATCTGAAACTCACAAGCGAACCAGCAGCCAAAAAGTGCAGTCTATAGTTTAGAGTTAGCATGTGTGTTTAGTACTATGAGGAGACCACGTACAATTAGACTCAGAAGGTTGTTGAAGACTGGAATTGACTCTGCGATTACCCAGGCAACTACCCAGGAAATCAATCCAATAGCGACCC…	=	7
nucleoporin Nsp1/Nup62 family protein	NRRL3_04831	chr_4_1	1756919	C	SVTYPE=INS;SVLEN=24;END=1756919;CTGCGGTAGCTGTAGTGGCGGGAGC	=	SVTYPE=INS;SVLEN=24;END=1756919;CTGCGGTAGCTGTAGTGGCGGGAGC
hypothetical protein	NRRL3_05693	chr_4_2	1941922	TTCCTTC	=	=	SVTYPE=INS;SVLEN=7;END=1941928;IMPRECISE;TNNNNNNNNNNGGG	1	1
glycoside hydrolase-like protein	NRRL3_06319	chr_5_1	106370	T	=	SVTYPE=INS;SVLEN=758;END=106370;IMPRECISE;TGTTTCCACAAACACGTATCGGAGACCTGGTGTCATGGTACGAGAGGAATAAAGTTGGGTATGTTGATATGCTGACGGAGAGATATGCCGATCAGAACGGGGAGGTTCGTTGGGCGTTGACCCCCAGTGTGTTGCAGCATGTTGGGAGCCGGAGCTCGAAGACGAATTCTTTGGGGAAACACAGAGAACGGCTGACGATGTCTGAAAGGATTTGGAATTTCAGGTTTGAGGAGAATGATCCGGGAGAGCTGCGTTTGGAGCATCGGCTGCAAGATGAGGAAGTGCGATAGACCAGTAATAGTGTGGCATATATTTACTCGTCGATTGGCAACCTAGACGCGATATATCGTTCTTGGT…	=	8
uncharacterized protein	NRRL3_06503	chr_5_1	638023	C	=	SVTYPE=INS;SVLEN=35;END=638023;IMPRECISE;CCCCNNNNNNNNNNCCCCCCCCCCCCCCCCCCCCCC	=	9
fungal-specific transcription factor	NRRL3_07182	chr_5_2	1831001	A	=	SVTYPE=INS;SVLEN=39;END=1831001;IMPRECISE;ANNNNNNNNNNCCCCCCCCCCCCCCCCCCAATTGATTCCA	=	10
ubiquitin-conjugating enzyme E2-binding protein-like protein	NRRL3_07259.1	chr_5_2	2040071	C	=	SVTYPE=INS;SVLEN=39;END=2040071;IMPRECISE;CNNNNNNNNNNCCCCCCCCCCCCCCCCCCCCCCCCCCCCC	=	11
six-hairpin glycosidase-like protein	NRRL3_09624	chr_7_2	1195783	G	=	SVTYPE=INS;SVLEN=32;END=1195783;IMPRECISE;GNNNNNNNNNNCCCCCCCCCCCCCCCCCCCCGG	=	12
fungal-specific transcription factor	NRRL3_10024	chr_7_2	2406414	C	=	SVTYPE=INS;SVLEN=29;END=2406414;IMPRECISE;CNNNNNNNNNNCCCCCCCCCCCCCCCCCCC	=	13
fungal-specific transcription factor	NRRL3_11367	chr_8_2	2011838	C	=	SVTYPE=INS;SVLEN=28;END=2011838;IMPRECISE;CNNNNNNNNNNCCCCCCCCCCCCCCCCCC	=	14
